# Supplementary material for: Novel Pyridothienopyrimidine Derivatives: Design, Synthesis and Biological Evaluation as Antimicrobial and Anticancer Agents
Source: Molecules. 2022 Jan 26;27(3):803. doi: 10.3390/molecules27030803 (PMC8839448; doi:10.3390/molecules27030803)
Supplement: Supplementary file 1 [file molecules-27-00803-s001.zip]

Archive with 1 entries (1 files):
- molecules-1555857-supplementary.pdf
